# Supplementary material for: Airborne eDNA Reveals Resource‐Based Assembly of Frugivorous Vertebrates
Source: Mol Ecol Resour. 2025 Oct 10;25(8):e70056. doi: 10.1111/1755-0998.70056 (PMC12550463; doi:10.1111/1755-0998.70056)
Supplement: Supplementary file 2 — Table S1: This table lists the taxonomic information of all species detected by airborne eDNA sampling alongside their body mass, diet, IUCN conservation status and diet category, as defined in this study. ‘Low detection’ in the classification means that the species was detected at fewer than two sites and was therefore not included in the analysis. [file MEN-25-e70056-s002.xlsx]

## Sheet: Sheet2
Table S1. This table lists the taxonomic information of all species detected by airborne eDNA sampling alongside their body mass, diet, IUCN conservation status and diet category, as defined in this study. 'Low detection' in the classification means that the species was detected at fewer than two sites and was therefore not included in the analysis.
Class	Order	Family	Scientific name	IUCN	bodymass	classification in Fig. 3	classification in Fig. S3	Diet.Inv	Diet.Vend	Diet.Vect	Diet.Vfish	Diet.Vunk	Diet.Scav	Diet.Fruit	Diet.Nect	Diet.Seed	Diet.Plant
ACCIPITRIFORMES	Accipitridae	Buteo	Buteo sp.			low detection	low detection
ANSERIFORMES	Anatidae	Anser	Anser cygnoides (free-ranging)	EN	3511.94	non-frugivores	omnivorous	0	0	0	0	0	0	0	0	0	100
ANSERIFORMES	Anatidae	Cairina	Cairina moschata	LC	2415.78	frugivores	frugivores	30	0	10	10	0	0	0	0	20	30
APODIFORMES	Apodidae	Apus	Apus affinis	LC	22.57	non-frugivores	omnivorous	100	0	0	0	0	0	0	0	0	0
ARTIODACTYLA	Cervidae	Muntiacus	Muntiacus vaginalis	LC	15925.8	low detection	low detection	0	0	0	0	0	0	30	0	0	70
CARNIVORA	Felidae	Prionailurus	Prionailurus bengalensis	LC	3000	non-frugivores	carnivores	0	80	15	5	0	0	0	0	0	0
CARNIVORA	Mustelidae	Mustela	Mustela strigidorsa	LC	1500	low detection	low detection	0	100	0	0	0	0	0	0	0	0
CARNIVORA	Viverridae	Paradoxurus	Paradoxurus hermaphroditus	LC	3250	frugivores	frugivores	20	0	0	0	40	0	20	0	20	0
CICONIIFORMES	Accipitridae	Accipiter	Accipiter trivirgatus	LC	370	non-frugivores	carnivores	20	40	40	0	0	0	0	0	0	0
CICONIIFORMES	Ardeidae	Ardea	Ardea cinerea	LC	1443	low detection	low detection	20	10	10	60	0	0	0	0	0	0
CICONIIFORMES	Ardeidae	Ardeola	Ardeola bacchus	LC	304.89	low detection	low detection	70	0	20	10	0	0	0	0	0	0
CICONIIFORMES	Ardeidae	Bubulcus	Bubulcus ibis	LC	365.95	non-frugivores	carnivores	60	10	10	10	0	10	0	0	0	0
CICONIIFORMES	Ardeidae	Nycticorax	Nycticorax nycticorax	LC	592.5	non-frugivores	carnivores	30	20	30	20	0	0	0	0	0	0
CICONIIFORMES	Charadriidae	Charadrius	Charadrius dubius	LC	38.7	low detection	low detection	100	0	0	0	0	0	0	0	0	0
COLUMBIFORMES	Columbidae	Chalcophaps	Chalcophaps indica	LC	121	frugivores	frugivores	0	0	0	0	0	0	50	0	50	0
COLUMBIFORMES	Columbidae	Geopelia	Geopelia cuneata	LC	31.6	low detection	low detection	10	0	0	0	0	0	0	0	70	20
COLUMBIFORMES	Columbidae	Treron	Treron curvirostra	LC	163.5	frugivores	frugivores	0	0	0	0	0	0	100	0	0	0
CORACIIFORMES	Meropidae	Nyctyornis	Nyctyornis athertoni	LC	84.23	low detection	low detection	100	0	0	0	0	0	0	0	0	0
EULIPOTYPHLA	Soricidae	Episoriculus	Episoriculus leucops	LC	6.95	non-frugivores	omnivorous	70	0	0	0	0	30	0	0	0	0
GALLIFORMES	Phasianidae	Arborophila	Arborophila brunneopectus	LC	291.47	low detection	low detection	30	0	0	0	0	0	30	0	30	10
GALLIFORMES	Phasianidae	Lophura	Lophura nycthemera	LC	1757.5	frugivores	frugivores	30	0	0	0	0	0	30	0	40	0
GALLIFORMES	Phasianidae	Polyplectron	Polyplectron bicalcaratum	LC	467.84	frugivores	frugivores	20	0	0	0	0	0	50	0	20	10
GALLIFORMES	Phasianidae	Tropicoperdix	Tropicoperdix chloropus	LC	250	low detection	low detection
LARIFORMES	Laridae	Larus	Larus sp.			low detection	low detection
PASSERIFORMES	Corvidae	Cyanopica	Cyanopica cyanus	LC	95.91	low detection	low detection	80	0	0	0	0	0	10	0	10	0
PASSERIFORMES	Corvidae	Dicrurus	Dicrurus hottentottus	LC	79.19	non-frugivores	omnivorous	50	0	10	0	0	0	0	40	0	0
PASSERIFORMES	Corvidae	Dicrurus	Dicrurus paradiseus	LC	85.82	non-frugivores	omnivorous	70	0	20	0	0	0	0	10	0	0
PASSERIFORMES	Corvidae	Pericrocotus	Pericrocotus divaricatus	LC	24.6	low detection	low detection	100	0	0	0	0	0	0	0	0	0
PASSERIFORMES	Corvidae	Pericrocotus	Pericrocotus ethologus	LC	18.97	frugivores	frugivores	80	0	0	0	0	0	10	0	0	10
PASSERIFORMES	Eurylaimidae	Serilophus	Serilophus lunatus	LC	34	non-frugivores	omnivorous	100	0	0	0	0	0	0	0	0	0
PASSERIFORMES	Hirundinidae	Hirundo	Hirundo rustica	LC	18	frugivores	frugivores	80	0	0	0	0	0	10	0	10	0
PASSERIFORMES	Irenidae	Chloropsis	Chloropsis hardwickii	LC	32.29	low detection	low detection	30	0	0	0	0	0	40	30	0	0
PASSERIFORMES	Muscicapidae	Enicurus	Enicurus schistaceus	LC	31	low detection	low detection	100	0	0	0	0	0	0	0	0	0
PASSERIFORMES	Muscicapidae	Ficedula	Ficedula hyperythra	LC	8.2	frugivores	frugivores	90	0	0	0	0	0	10	0	0	0
PASSERIFORMES	Muscicapidae	Luscinia	Luscinia svecica	LC	17.23	frugivores	frugivores	60	0	10	0	0	0	20	0	10	0
PASSERIFORMES	Muscicapidae	Muscicapa	Muscicapa sibirica	LC	13.2	low detection	low detection	100	0	0	0	0	0	0	0	0	0
PASSERIFORMES	Muscicapidae	Myophonus	Myophonus caeruleus	LC	173	frugivores	frugivores	60	0	0	0	0	0	20	0	20	0
PASSERIFORMES	Muscicapidae	Phoenicurus	Phoenicurus frontalis	LC	15.77	low detection	low detection	100	0	0	0	0	0	0	0	0	0
PASSERIFORMES	Muscicapidae	Saxicola	Saxicola maurus	LC	17	non-frugivores	omnivorous	100	0	0	0	0	0	0	0	0	0
PASSERIFORMES	Muscicapidae	Seicercus	Seicercus soror	LC	7.3	non-frugivores	omnivorous	100	0	0	0	0	0	0	0	0	0
PASSERIFORMES	Muscicapidae	Seicercus	Seicercus sp.			low detection	low detection
PASSERIFORMES	Muscicapidae	Sylvia	Sylvia sp.			low detection	low detection
PASSERIFORMES	Muscicapidae	Turdus	Turdus dissimilis	LC	68	frugivores	frugivores	50	0	0	0	0	0	50	0	0	0
PASSERIFORMES	Muscicapidae	Turdus	Turdus obscurus	LC	62.6	frugivores	frugivores	40	0	0	0	0	0	60	0	0	0
PASSERIFORMES	Muscicapidae	Zoothera	Zoothera dauma	LC	134.13	frugivores	frugivores	80	0	0	0	0	0	20	0	0	0
PASSERIFORMES	Nectariniidae	Nectarinia	Nectarinia venusta	LC	6.56	low detection	low detection	50	0	0	0	0	0	0	50	0	0
PASSERIFORMES	Passeridae	Lonchura	Lonchura punctulata	LC	13.6	low detection	low detection	10	0	0	0	0	0	20	0	50	20
PASSERIFORMES	Passeridae	Lonchura	Lonchura striata	LC	12	frugivores	frugivores	0	0	0	0	0	0	0	0	90	10
PASSERIFORMES	Phylloscopidae	Phylloscopus	Phylloscopus sp.			low detection	low detection
PASSERIFORMES	Pittidae	Pitta	Pitta sordida	LC	64.5	non-frugivores	omnivorous	100	0	0	0	0	0	0	0	0	0
PASSERIFORMES	Pycnonotidae	Ixos	Ixos mcclellandii	LC	37.3	low detection	low detection	50	0	0	0	0	0	40	0	10	0
PASSERIFORMES	Pycnonotidae	Pycnonotus	Pycnonotus xanthorrhous	LC	26.9	frugivores	frugivores	20	0	0	0	0	0	60	0	20	0
PASSERIFORMES	Sittidae	Sitta	Sitta nagaensis	LC	14.7	frugivores	frugivores	70	0	0	0	0	0	0	0	30	0
PASSERIFORMES	Sylviidae	Alcippe	Alcippe castaneceps	LC	12.5	non-frugivores	omnivorous	90	0	0	0	0	0	0	10	0	0
PASSERIFORMES	Sylviidae	Alcippe	Alcippe davidi	LC	15.26	low detection	low detection	60	0	0	0	0	0	20	0	20	0
PASSERIFORMES	Sylviidae	Erpornis	Erpornis zantholeuca	LC	11.8	low detection	low detection	60	0	0	0	0	0	20	10	10	0
PASSERIFORMES	Sylviidae	Gampsorhynchus	Gampsorhynchus rufulus	LC	37	low detection	low detection	100	0	0	0	0	0	0	0	0	0
PASSERIFORMES	Sylviidae	Garrulax	Garrulax canorus	LC	62.78	frugivores	frugivores	70	0	0	0	0	0	10	0	10	10
PASSERIFORMES	Sylviidae	Macronous	Macronous gularis	LC	11.83	frugivores	frugivores	80	0	0	0	0	0	20	0	0	0
PASSERIFORMES	Sylviidae	Napothera	Napothera brevicaudata	LC	28	low detection	low detection	100	0	0	0	0	0	0	0	0	0
PASSERIFORMES	Sylviidae	Pellorneum	Pellorneum ruficeps	LC	26	non-frugivores	omnivorous	100	0	0	0	0	0	0	0	0	0
PASSERIFORMES	Sylviidae	Pellorneum	Pellorneum tickelli	LC	18	non-frugivores	omnivorous	100	0	0	0	0	0	0	0	0	0
PASSERIFORMES	Sylviidae	Phylloscopus	Phylloscopus proregulus	LC	6	non-frugivores	omnivorous	100	0	0	0	0	0	0	0	0	0
PASSERIFORMES	Sylviidae	Phylloscopus	Phylloscopus trochiloides	LC	8.05	frugivores	frugivores	80	0	0	0	0	0	10	0	10	0
PASSERIFORMES	Sylviidae	Pteruthius	Pteruthius melanotis	LC	13.3	low detection	low detection	100	0	0	0	0	0	0	0	0	0
PASSERIFORMES	Timaliidae	Garrulax	Garrulax sp.			low detection	low detection
PICIFORMES	Indicatoridae	Indicator	Indicator sp.			low detection	low detection
PICIFORMES	Megalaimidae	Megalaima	Megalaima haemacephala	LC	44.49	frugivores	frugivores	40	0	0	0	0	0	60	0	0	0
PICIFORMES	Picidae	Chrysophlegma	Chrysophlegma flavinucha	LC	167.5	frugivores	frugivores	80	0	0	0	0	0	10	0	10	0
PICIFORMES	Picidae	Picus	Picus canus	LC	137	frugivores	frugivores	70	0	0	0	0	0	10	10	10	0
PICIFORMES	Picidae		Picidae sp.			low detection	low detection
RODENTIA	Muridae	Chiromyscus	Chiromyscus langbianis	LC	75	low detection	low detection	10	0	0	0	0	0	10	0	20	60
RODENTIA	Muridae	Niviventer	Niviventer fulvescens	LC	69.71	frugivores	frugivores	20	0	0	0	0	0	20	0	20	40
RODENTIA	Muridae	Rattus	Rattus rattus	LC	229.13	frugivores	frugivores	30	0	0	0	0	0	20	0	40	10
RODENTIA	Muridae		Muridae sp.			low detection	low detection
RODENTIA	Petauristidae	Belomys	Belomys pearsonii	DD	217	low detection	low detection	10	0	0	0	0	0	20	0	50	20
RODENTIA	Sciuridae	Callosciurus	Callosciurus erythraeus	LC	350	frugivores	frugivores	20	0	0	0	10	0	20	0	20	30
RODENTIA	Sciuridae	Callosciurus	Callosciurus inornatus	LC	325	frugivores	frugivores	20	0	0	0	10	0	20	0	20	30
RODENTIA	Sciuridae	Dremomys	Dremomys rufigenis	LC	250	frugivores	frugivores	20	0	0	0	0	0	30	0	30	20
RODENTIA	Sciuridae	Hylopetes	Hylopetes alboniger	LC	240	frugivores	frugivores	20	0	20	0	0	0	0	0	20	40
RODENTIA	Sciuridae	Ratufa	Ratufa bicolor	NT	1800	frugivores	frugivores	10	0	0	0	10	0	30	0	30	20
RODENTIA	Sciuridae	Tamiops	Tamiops maritimus	LC	66,77	frugivores	frugivores	20	0	0	0	0	0	40	0	40	0
RODENTIA	Sciuridae	Tamiops	Tamiops mcclellandii	LC	40	frugivores	frugivores	20	0	0	0	0	0	40	0	40	0
SCANDENTIA	Tupaiidae	Tupaia	Tupaia belangeri	LC	150	low detection	low detection	90	0	0	0	0	0	0	0	0	10
STRIGIFORMES	Strigidae	Glaucidium	Glaucidium cuculoides	LC	198.16	non-frugivores	carnivores	60	20	20	0	0	0	0	0	0	0
STRIGIFORMES	Strigidae	Otus	Otus lettia	LC	151	non-frugivores	carnivores	80	10	10	0	0	0	0	0	0	0
STRIGIFORMES	Strigidae	Strix	Strix leptogrammica	LC	784	non-frugivores	carnivores	10	80	10	0	0	0	0	0	0	0
STRIGIFORMES	Tytonidae	Phodilus	Phodilus badius	LC	355.5	non-frugivores	carnivores	20	40	40	0	0	0	0	0	0	0
TROGONIFORMES	Trogonidae	Harpactes	Harpactes oreskios	LC	52	frugivores	frugivores	70	0	10	0	0	0	10	0	0	10
